# Supplementary material for: Axenic in vitro cultivation and genome diploidization of the moss Vesicularia montagnei for horticulture utilization
Source: Front Plant Sci. 2023 Mar 20;14:1137214. doi: 10.3389/fpls.2023.1137214 (PMC10067734; doi:10.3389/fpls.2023.1137214)
Supplement: Supplementary file 2 [file Table_1.xlsx]

## Sheet: Sheet1
Table S1. The summary of read mapping of the RNA seq data
Sample	Raw reads	Raw bases	Clean reads	Clean bases	Error rate(%)	Q20(%)	Q30(%)	GC content(%)
WT_G_1	52183340	7879684340	51823320	7761537549	0.0236	98.59	95.61	51.88
WT_G_2	51022522	7704400822	50624484	7572300733	0.0236	98.59	95.59	51.84
WT_G_3	47331176	7147007576	46866370	7025718065	0.0235	98.62	95.68	52
MD_G_1	43467550	6563600050	43133180	6452045875	0.0236	98.57	95.56	51.89
MD_G_2	51767562	7816901862	51359162	7683231216	0.0237	98.53	95.45	51.79
MD_G_3	49382850	7456810350	49014194	7340204735	0.0236	98.59	95.59	52.07
MD_R_1	56029042	8460385342	55598906	8312951333	0.0236	98.56	95.55	52.06
MD_R_2	42680548	6444762748	42162322	6269314039	0.0235	98.61	95.71	51.85
MD_R_3	50591968	7639387168	50001836	7441985321	0.0237	98.54	95.54	51.95
WT, wild type; MD, diploid line; G, gametophyte; R, rhizoids; the number at the end of the sample names indicate the biolocial replicates.
