# Supplementary material for: Axenic in vitro cultivation and genome diploidization of the moss Vesicularia montagnei for horticulture utilization
Source: Front Plant Sci. 2023 Mar 20;14:1137214. doi: 10.3389/fpls.2023.1137214 (PMC10067734; doi:10.3389/fpls.2023.1137214)
Supplement: Supplementary file 3 [file Table_2.xlsx]

## Sheet: Sheet1
Table S2 The information of homologs of genes responsible for the JA biosynthesis pathway
Gene Symbol	Transcript ID	Homolog(s) in A. thaliana	Arabisopsis homologo gene symbols	Percentage of identity	E-value	Arabisopsis homologo gene description
VmFAD1	TRINITY_DN3414_c0_g1	AT3G11170	FAD7	71.314	0	Chloroplastic enzyme responsible for the synthesis of 16:3 and 18:3 fatty acids from galactolipids, sulpholipids and phosphatidylglycerol. Uses ferredoxin as electron donor. Gene expression is induced by wounding in shoot and root. The wound-response in shoot is independent of jasmonic acid mediated pathway whereas the root response is mediated by jasmonic acid. The mRNA is cell-to-cell mobile.
VmFAD2	TRINITY_DN11908_c0_g1	AT3G11170	FAD7	60.87	8.27e-170	Chloroplastic enzyme responsible for the synthesis of 16:3 and 18:3 fatty acids from galactolipids, sulpholipids and phosphatidylglycerol. Uses ferredoxin as electron donor. Gene expression is induced by wounding in shoot and root. The wound-response in shoot is independent of jasmonic acid mediated pathway whereas the root response is mediated by jasmonic acid. The mRNA is cell-to-cell mobile.
VmFAD3	TRINITY_DN4119_c0_g1	AT3G11170	FAD7	38.509	3.37e-64	Chloroplastic enzyme responsible for the synthesis of 16:3 and 18:3 fatty acids from galactolipids, sulpholipids and phosphatidylglycerol. Uses ferredoxin as electron donor. Gene expression is induced by wounding in shoot and root. The wound-response in shoot is independent of jasmonic acid mediated pathway whereas the root response is mediated by jasmonic acid. The mRNA is cell-to-cell mobile.
VmPLIP1	TRINITY_DN1450_c0_g1	AT3G61680	PLIP1	48.328	9.04e-98	PLIP1 encodes a plastid localized phospholipase A1 involved in seed oil biosynthesis.
VmPLIP2	TRINITY_DN2419_c0_g1	AT3G61680	PLIP1	51.418	7.12e-90	PLIP1 encodes a plastid localized phospholipase A1 involved in seed oil biosynthesis.
VmPLIP3	TRINITY_DN8860_c0_g1	AT3G61680	PLIP1	43.137	2.13e-79	PLIP1 encodes a plastid localized phospholipase A1 involved in seed oil biosynthesis.
VmLOX1	TRINITY_DN4008_c0_g2	AT1G17420	LOX3	50.825	0	LOX3 encode a Lipoxygenase. Lipoxygenases (LOXs) catalyze the oxygenation of fatty acids (FAs).
VmLOX2	TRINITY_DN4565_c0_g1	AT1G17420	LOX3	45.031	0	LOX3 encode a Lipoxygenase. Lipoxygenases (LOXs) catalyze the oxygenation of fatty acids (FAs).
VmLOX3	TRINITY_DN3503_c0_g2	AT1G17420	LOX3	44.326	0	LOX3 encode a Lipoxygenase. Lipoxygenases (LOXs) catalyze the oxygenation of fatty acids (FAs).
VmLOX4	TRINITY_DN7904_c0_g1	AT1G17420	LOX3	43.981	0	LOX3 encode a Lipoxygenase. Lipoxygenases (LOXs) catalyze the oxygenation of fatty acids (FAs).
VmLOX5	TRINITY_DN9720_c0_g1	AT1G17420	LOX3	44.819	0	LOX3 encode a Lipoxygenase. Lipoxygenases (LOXs) catalyze the oxygenation of fatty acids (FAs).
VmLOX6	TRINITY_DN10143_c0_g1	AT1G17420	LOX3	43.788	0	LOX3 encode a Lipoxygenase. Lipoxygenases (LOXs) catalyze the oxygenation of fatty acids (FAs).
VmLOX7	TRINITY_DN2192_c0_g1	AT1G17420	LOX3	40.984	0	LOX3 encode a Lipoxygenase. Lipoxygenases (LOXs) catalyze the oxygenation of fatty acids (FAs).
VmAOS1	TRINITY_DN24506_c0_g1	AT5G42650	AOS	49.254	2.25e-144	Encodes a member of the cytochrome p450 CYP74 gene family that functions as an allene oxide synthase. This enzyme catalyzes dehydration of the hydroperoxide to an unstable allene oxide in the JA biosynthetic pathway. It shows a dual catalytic activity, the major one being a 13-AOS but also expressing a 9-AOS activity. CFA-Leu, CFA-Val, CFA-Met and CFA-Ala can induce the expression of AOS.
VmAOS2	TRINITY_DN3295_c0_g1	AT5G42650	AOS	46.573	8.06e-144	Encodes a member of the cytochrome p450 CYP74 gene family that functions as an allene oxide synthase. This enzyme catalyzes dehydration of the hydroperoxide to an unstable allene oxide in the JA biosynthetic pathway. It shows a dual catalytic activity, the major one being a 13-AOS but also expressing a 9-AOS activity. CFA-Leu, CFA-Val, CFA-Met and CFA-Ala can induce the expression of AOS.
VmAOS3	TRINITY_DN10721_c0_g1	AT5G42650	AOS	40.263	2.11e-104	Encodes a member of the cytochrome p450 CYP74 gene family that functions as an allene oxide synthase. This enzyme catalyzes dehydration of the hydroperoxide to an unstable allene oxide in the JA biosynthetic pathway. It shows a dual catalytic activity, the major one being a 13-AOS but also expressing a 9-AOS activity. CFA-Leu, CFA-Val, CFA-Met and CFA-Ala can induce the expression of AOS.
VmAOC1	TRINITY_DN7640_c0_g1	AT1G13280	AOC4	63.536	7.05e-70	Encodes allene oxide cyclase. One of four genes in Arabidopsis that encode this enzyme, which catalyzes an essential step in jasmonic acid biosynthesis. Gene expression is reduced during senescence, a process that involves jasmonic acid signalling pathway.
VmAOC2	TRINITY_DN13817_c0_g1	AT1G13280	AOC4	59.067	2.48e-66	Encodes allene oxide cyclase. One of four genes in Arabidopsis that encode this enzyme, which catalyzes an essential step in jasmonic acid biosynthesis. Gene expression is reduced during senescence, a process that involves jasmonic acid signalling pathway.
VmAOC3	TRINITY_DN7139_c0_g1	AT3G25770	AOC2	42.654	6.33e-46	Encodes allene oxide cyclase. One of four genes in Arabidopsis that encode this enzyme, which catalyzes an essential step in jasmonic acid biosynthesis. Gene expression is induced during senescence, a process that involves jasmonic acid signalling pathway. Note: Nomenclature for Arabidopsis allene oxide cyclase 2 (AOC2, AT3G25770) gene is based on Stenzel et al. 2003 Plant Molecular Biology 51:89…
VmAOC4	TRINITY_DN10961_c0_g1	AT3G25780	AOC3	34.483	3.3e-36	Encodes allene oxide cyclase, one of the enzymes involved in jasmonic acid biosynthesis. One of four genes in Arabidopsis that encode this enzyme. mRNA expression is upregulated in senescing leaves. Note: Nomenclature for Arabidopsis allene oxide cyclase 3 (AOC3, AT3G25780) gene is based on Stenzel et al. 2003 Plant Molecular Biology 51:895-911. AOC3 (AT3G25780) is also referred to as AOC2 in He …
VmOPR1	TRINITY_DN1449_c0_g1	AT2G06050	OPR3	55.99	9.86e-149	Encodes a 12-oxophytodienoate reductase that is required for jasmonate biosynthesis. Mutants are male sterile and defective in pollen dehiscence. Shows activity towards 2,4,6-trinitrotoluene. CFA-Ile, CFA-Leu, CFA-Val, CFA-Met and CFA-Ala can restore the fertility of opr3 plants by inducing filament elongation and anther dehiscence.
VmOPR2	TRINITY_DN56_c0_g1	AT2G06050	OPR3	53.457	2.27e-134	Encodes a 12-oxophytodienoate reductase that is required for jasmonate biosynthesis. Mutants are male sterile and defective in pollen dehiscence. Shows activity towards 2,4,6-trinitrotoluene. CFA-Ile, CFA-Leu, CFA-Val, CFA-Met and CFA-Ala can restore the fertility of opr3 plants by inducing filament elongation and anther dehiscence.
VmOPR3	TRINITY_DN3714_c0_g3	AT2G06050	OPR3	53.316	9.53e-133	Encodes a 12-oxophytodienoate reductase that is required for jasmonate biosynthesis. Mutants are male sterile and defective in pollen dehiscence. Shows activity towards 2,4,6-trinitrotoluene. CFA-Ile, CFA-Leu, CFA-Val, CFA-Met and CFA-Ala can restore the fertility of opr3 plants by inducing filament elongation and anther dehiscence.
VmOPR4	TRINITY_DN56_c0_g3	AT2G06050	OPR3	52.105	2.8e-129	Encodes a 12-oxophytodienoate reductase that is required for jasmonate biosynthesis. Mutants are male sterile and defective in pollen dehiscence. Shows activity towards 2,4,6-trinitrotoluene. CFA-Ile, CFA-Leu, CFA-Val, CFA-Met and CFA-Ala can restore the fertility of opr3 plants by inducing filament elongation and anther dehiscence.
VmOPR5	TRINITY_DN4775_c0_g1	AT2G06050	OPR3	44.872	1.84e-104	Encodes a 12-oxophytodienoate reductase that is required for jasmonate biosynthesis. Mutants are male sterile and defective in pollen dehiscence. Shows activity towards 2,4,6-trinitrotoluene. CFA-Ile, CFA-Leu, CFA-Val, CFA-Met and CFA-Ala can restore the fertility of opr3 plants by inducing filament elongation and anther dehiscence.
VmOPR6	TRINITY_DN5663_c0_g1	AT2G06050	OPR3	41.207	5.97e-85	Encodes a 12-oxophytodienoate reductase that is required for jasmonate biosynthesis. Mutants are male sterile and defective in pollen dehiscence. Shows activity towards 2,4,6-trinitrotoluene. CFA-Ile, CFA-Leu, CFA-Val, CFA-Met and CFA-Ala can restore the fertility of opr3 plants by inducing filament elongation and anther dehiscence.
VmOPR7	TRINITY_DN6205_c0_g4	AT2G06050	OPR3	48.634	3.02e-46	Encodes a 12-oxophytodienoate reductase that is required for jasmonate biosynthesis. Mutants are male sterile and defective in pollen dehiscence. Shows activity towards 2,4,6-trinitrotoluene. CFA-Ile, CFA-Leu, CFA-Val, CFA-Met and CFA-Ala can restore the fertility of opr3 plants by inducing filament elongation and anther dehiscence.
VmOPCL1	TRINITY_DN8462_c0_g3	AT1G20510	OPCL1	47.027	1.41e-173	OPC-8:0 CoA ligase1;(source:Araport11)
VmOPCL2	TRINITY_DN9808_c0_g1	AT1G20510	OPCL1	45.917	1.44e-153	OPC-8:0 CoA ligase1;(source:Araport11)
VmOPCL3	TRINITY_DN7319_c0_g1	AT1G20510	OPCL1	43.693	9.7e-152	OPC-8:0 CoA ligase1;(source:Araport11)
VmOPCL4	TRINITY_DN5739_c0_g1	AT1G20510	OPCL1	40.996	9.98e-125	OPC-8:0 CoA ligase1;(source:Araport11)
VmOPCL5	TRINITY_DN7266_c0_g2	AT1G20510	OPCL1	38.52	1.18e-109	OPC-8:0 CoA ligase1;(source:Araport11)
VmOPCL6	TRINITY_DN1423_c0_g1	AT1G20510	OPCL1	60.156	7.64e-46	OPC-8:0 CoA ligase1;(source:Araport11)
VmACX1	TRINITY_DN8305_c0_g1	AT4G16760	ACX1	64.024	0	Encodes a medium to long-chain acyl-CoA oxidase. Catalyzes the first step of fatty acid beta-oxidation. Involved in jasmonate biosynthesis. Gene expression is induced by wounding, drought stress, abscisic acid, and jasmonate.
VmMFP1	TRINITY_DN10973_c0_g2	AT3G06860	MFP2	63.357	0	Encodes a multifunctional protein. Involved in peroxisomal fatty acid beta oxidation. Loss-of-function mutant lacks hydroxyacyl-CoA dehydrogenase activity and have reduced levels of long-chain enoyl-CoA hydratase activity. The mutant has fewer but larger peroxisomes. The mRNA is cell-to-cell mobile.
VmMFP2	TRINITY_DN3522_c0_g1	AT3G06860	MFP2	54.237	0	Encodes a multifunctional protein. Involved in peroxisomal fatty acid beta oxidation. Loss-of-function mutant lacks hydroxyacyl-CoA dehydrogenase activity and have reduced levels of long-chain enoyl-CoA hydratase activity. The mutant has fewer but larger peroxisomes. The mRNA is cell-to-cell mobile.
VmKAT1	TRINITY_DN8912_c0_g2	AT1G04710	KAT1	69.933	0	EC2.3.1.16 thiolase. Its transcript levels change after inducing MUTE expression in a mute background.
VmJAR1	TRINITY_DN6339_c0_g1	AT2G46370	JAR1	41.071	3.08e-149	Encodes a jasmonate-amido synthetase that is a member of the GH3 family of proteins. JAR1 catalyzes the formation of a biologically active jasmonyl-isoleucine (JA-Ile) conjugate. JA-Ile promotes the interaction between JAZ1 and COI1 in the jasmonate signaling pathway. JAR1 localizes to the cytoplasm and is also a phytochrome A signaling component. JAR1 is an auxin-induced gene. Loss of function m…
VmJAR2	TRINITY_DN12425_c0_g1	AT2G46370	JAR1	38.475	1.44e-112	Encodes a jasmonate-amido synthetase that is a member of the GH3 family of proteins. JAR1 catalyzes the formation of a biologically active jasmonyl-isoleucine (JA-Ile) conjugate. JA-Ile promotes the interaction between JAZ1 and COI1 in the jasmonate signaling pathway. JAR1 localizes to the cytoplasm and is also a phytochrome A signaling component. JAR1 is an auxin-induced gene. Loss of function m…
VmMYC1	TRINITY_DN641_c0_g1	AT1G32640	MYC2	46.465	5.31e-38	Encodes a MYC-related transcriptional activator with a typical DNA binding domain of a basic helix-loop-helix leucine zipper motif.
VmMYC2	TRINITY_DN2487_c0_g3	AT1G32640	MYC2	46.465	2.34e-36	Encodes a MYC-related transcriptional activator with a typical DNA binding domain of a basic helix-loop-helix leucine zipper motif.
VmNINJA	TRINITY_DN1566_c0_g1	AT4G28910	NINJA	49.398	9.71e-19	Encodes a transcriptional repressor that functions in the jasmonic acid (JA) signalling pathway, root development, and has a key role in leaf development, likely due to the transcriptional regulation of CYCD3 expression.
VmJAZ1	TRINITY_DN12866_c0_g1	AT1G19180	JAZ1	33.607	8.11e-25	JAZ1 is a nuclear-localized protein involved in jasmonate signaling. JAZ1 transcript levels rise in response to a jasmonate stimulus.
