# Supplementary material for: Axenic in vitro cultivation and genome diploidization of the moss Vesicularia montagnei for horticulture utilization
Source: Front Plant Sci. 2023 Mar 20;14:1137214. doi: 10.3389/fpls.2023.1137214 (PMC10067734; doi:10.3389/fpls.2023.1137214)
Supplement: Supplementary file 4 [file Table_3.xlsx]

## Sheet: Sheet1
Table S3 Primers used in this study
Primer Name	Primer Sequences
VmFAD2-F	5'-CTCAACGAACTTCCAACTT-3'
VmFAD2-R	5'-AGGCTCATCATACGGTAG-3'
VmAOC2-F	5'-AACAGTAGTCTCCCATTCG-3'
VmAOC2-R	5'-GGCATCCACCTAATAGTCA-3'
VmOPR2-F	5'-TCGGAACAACTCCATCTC-3'
VmOPR2-R	5'-CCATCTCGGTGTCAATCT-3'
VmOPR7-F	5'-TGAATCAATTAAGGCAAGGTT-3'
VmOPR7-R	5'-GGCTACACATACACATACAC-3'
VmOPCL4-F	5'-TAAGAAGGTTCGCAAGGT-3'
VmOPCL4-R	5'-GGTGCCAGGATTGACTAT-3'
VmOPCL5-F	5'-CCGCTCTAATGTCACTGA-3'
VmOPCL5-R	5'-GTCCACTGCTTCTCGTAA-3'
VmACT7-F	5'-CGCAGAGGTATTGTTCAAC-3'
VmACT7-R	5'-TATCCACATCGCACTTCAT-3'
VmMYC1-F1	5'-GTATGAGACCGCTTTCCT-3'
VmMYC1-R1	5'-GTTGAGGTGGAGAATAATGAC-3'
VmMYC2-F1	5'-TGTTCTAGCCATTGGTAGT-3'
VmMYC2-R1	5'-ACGGAAGAGCATCAGTTA-3'
VmNINJA-F1	5'-GTCACTCCGTCCTATGTC-3'
VmNINJA-R1	5'-CCATCCTGTCATCCTCTG-3'
VmJAZ1-F1	5'-GAGGAGGAAGGAGACCAT-3'
VmJAZ1-R1	5'-CCGCCATAGAAGATTGTGA-3'
